# Supplementary material for: Taxonomic studies of Glochidion (Phyllanthaceae) from the Indo-China Peninsula (II): The identities of G.anamiticum and G.annamense
Source: PhytoKeys. 2018 Dec 13;(114):1–9. doi: 10.3897/phytokeys.114.30725 (PMC6302075; doi:10.3897/phytokeys.114.30725)
Supplement: XML Treatment for Glochidion anamiticum [file phytokeys.114.30725-treatment1.xml]

<!DOCTYPE tp:taxon-treatment
  PUBLIC "-//TaxonX//DTD Taxonomic Treatment Publishing DTD v0 20100105//EN" "tax-treatment-NSO.dtd">
<tp:taxon-treatment xmlns:tp="http://www.plazi.org/taxpub"><tp:treatment-meta><kwd-group><label>Taxon classification</label><kwd><named-content xmlns:xlink="http://www.w3.org/1999/xlink" content-type="kingdom">Plantae</named-content></kwd><kwd><named-content xmlns:xlink="http://www.w3.org/1999/xlink" content-type="order">Malpighiales</named-content></kwd><kwd><named-content xmlns:xlink="http://www.w3.org/1999/xlink" content-type="family">Phyllanthaceae</named-content></kwd></kwd-group><mixed-citation publication-type="journal"><person-group><name><surname>Yao</surname><given-names>Gang</given-names></name><name><surname>Song</surname><given-names>Zhuqiu</given-names></name><name><surname>Wu</surname><given-names>Youheng</given-names></name><name><surname>Thanh</surname><given-names>Nguyen Thi Kim</given-names></name><name><surname>Li</surname><given-names>Yuling</given-names></name><name><surname>Shi</surname><given-names>Shi</given-names></name><name><surname>Luo</surname><given-names>Shixiao</given-names></name></person-group><article-title>Taxonomic studies of <italic><tp:taxon-name><tp:taxon-name-part taxon-name-part-type="genus" reg="Glochidion">Glochidion</tp:taxon-name-part></tp:taxon-name></italic> (<tp:taxon-name><tp:taxon-name-part taxon-name-part-type="family">Phyllanthaceae</tp:taxon-name-part></tp:taxon-name>) from the Indo-China Peninsula (II): The identities of <italic><tp:taxon-name><tp:taxon-name-part taxon-name-part-type="genus" reg="Glochidion">G.</tp:taxon-name-part><tp:taxon-name-part taxon-name-part-type="species" reg="anamiticum">anamiticum</tp:taxon-name-part></tp:taxon-name></italic> and <italic><tp:taxon-name><tp:taxon-name-part taxon-name-part-type="genus" reg="Glochidion">G.</tp:taxon-name-part><tp:taxon-name-part taxon-name-part-type="species" reg="annamense">annamense</tp:taxon-name-part></tp:taxon-name></italic></article-title><source>PhytoKeys</source><day>13</day><month>12</month><year>2018</year><volume>2018</volume><issue>114</issue><fpage>1</fpage><lpage>9</lpage><pub-id pub-id-type="doi">10.3897/phytokeys.114.30725</pub-id></mixed-citation></tp:treatment-meta><tp:nomenclature><tp:taxon-name>
            <tp:taxon-name-part taxon-name-part-type="genus" reg="Glochidion">Glochidion</tp:taxon-name-part>
            <tp:taxon-name-part taxon-name-part-type="species" reg="anamiticum">anamiticum</tp:taxon-name-part>
          </tp:taxon-name><tp:taxon-authority>(Kuntze) Kuntze ex Merrill, Brittonia 2: 195. 1936</tp:taxon-authority><xref ref-type="fig" rid="F1">Figures 1A, B, D</xref><xref ref-type="fig" rid="F2">, 2A, C, E, F</xref></tp:nomenclature><tp:treatment-sec sec-type="Basionym" id="SECID0E4PAE"><title>Basionym.</title><p><italic><tp:taxon-name><tp:taxon-name-part taxon-name-part-type="genus" reg="Diasperus">Diasperus</tp:taxon-name-part><tp:taxon-name-part taxon-name-part-type="species" reg="anamiticus">anamiticus</tp:taxon-name-part></tp:taxon-name></italic> Kuntze, Revis. Gen. Pl. 2: 601. 1891.</p></tp:treatment-sec><tp:treatment-sec sec-type="material" id="SECID0EOQAE"><title>Type.</title><p>Vietnam. Annam, Turong, March 1875, <italic>O. Kuntze 3798</italic> (lectotype designated by <xref ref-type="bibr" rid="B17">Merrill (1936</xref>: 195): NY-00263420, photo!; isolectotype: K-001081193, photo!).</p><p><italic><tp:taxon-name><tp:taxon-name-part taxon-name-part-type="genus" reg="Glochidion">Glochidion</tp:taxon-name-part><tp:taxon-name-part taxon-name-part-type="species" reg="annamense">annamense</tp:taxon-name-part></tp:taxon-name></italic><xref ref-type="bibr" rid="B3">Beille (1927</xref>, p. 627). Type: Vietnam. Annam, Lien-chien, 25 August 1923, <italic>E. Poilane 7838</italic> (lectotype designated by <xref ref-type="bibr" rid="B18">Nguyen (2007)</xref>: HM; isolectotypes: K-001081192, P-00379159, P-00379160, photos!). Remaining syntypes: Vietnam. Annam, Trai-ca, province, Phanrang, 9 March 1924, <italic>E. Poilane 10022</italic> (P-00379161, photo!); Tourane, January 1837, <italic>C. Gaudichaud 161</italic> (P-00379151, photo!); Nha-trang, <italic>M. Krempf 1567</italic> (P-00379152, photo!); Dalat réserve du Calmy, 24 October 1920, <italic>F. Evrard 233</italic> (P-00379150, photo!).</p><p>Shrubs, 1‒3 m tall, monoecious; branchlets usually pubescent; leaf blade membranous, 6‒8 × 2.5‒3 cm, lanceolate, oblong to ovate, sometimes asymmetrical, base acute to round, apex acuminate, adaxially dark brown or blackish, pubescent on the median rib, abaxially light brown, pubescent; lateral veins 6‒8 pairs, elevated abaxially; petiole ca. 2‒3 mm long, pubescent; stipules triangular to narrowly triangular, 1‒1.5 mm long. Male flowers: pedicels ca. 10 mm long, pubescent; sepals 6, oblong to ovate, hairy outside, glabrous inside; stamens 3, connate, surmounted by a conical prolongation. Female flowers: in axillary clusters, subsessile; sepals 6, ca. 1.2 mm long, ovate-triangular or narrowly triangular, hairy outside, glabrous inside; ovary depressed globose, 3 (rarely 4)-locular, pubescent; style cylindrical column, long exceeding the sepals, 2‒3 mm long, hairy in the lower quarter, glabrous in the upper part, 3 (rarely 4)-lobed at the top. Capsule depressed globose, 6 (rarely 8)-grooved, 7‒9 mm in diameter, ca. 5 mm high, very briefly hairy; persistent style a long cylindrical column up 3‒4 mm long; fruit pedicels stout, 3‒4 mm long, pubescent.</p><fig id="F2" position="float" orientation="portrait"><label>Figure 2.</label><caption><p>Morphological comparisons between <italic><tp:taxon-name><tp:taxon-name-part taxon-name-part-type="genus" reg="Glochidion">Glochidion</tp:taxon-name-part><tp:taxon-name-part taxon-name-part-type="species" reg="anamiticum">anamiticum</tp:taxon-name-part></tp:taxon-name></italic> (Kuntze) Kuntze ex Merrill (<bold>A, C, E, F</bold>) and <italic><tp:taxon-name><tp:taxon-name-part taxon-name-part-type="genus" reg="Glochidion">G.</tp:taxon-name-part><tp:taxon-name-part taxon-name-part-type="species" reg="eriocarpum">eriocarpum</tp:taxon-name-part></tp:taxon-name></italic> Champ. ex Benth. (<bold>B, D, G</bold>). <bold>A–D</bold> Female flower <bold>D–G</bold> Fruit. The female flowers and persistent styles in the fruits are shown by the solid arrowhead and hollow arrowhead, respectively.</p></caption><graphic xmlns:xlink="http://www.w3.org/1999/xlink" xlink:href="phytokeys-114-001-g002.jpg" position="float" orientation="portrait" xlink:type="simple" id="oo_250243.jpg"/></fig></tp:treatment-sec><tp:treatment-sec sec-type="distribution" id="SECID0EFTAE"><title>Distribution and habitat.</title><p><italic><tp:taxon-name><tp:taxon-name-part taxon-name-part-type="genus" reg="Glochidion">Glochidion</tp:taxon-name-part><tp:taxon-name-part taxon-name-part-type="species" reg="anamiticum">anamiticum</tp:taxon-name-part></tp:taxon-name></italic> is endemic to Vietnam, mostly from Da Nang to Ninh Thuan (<xref ref-type="bibr" rid="B18">Nguyen 2007</xref>).</p></tp:treatment-sec><tp:treatment-sec sec-type="notes" id="SECID0E1TAE"><title>Notes.</title><p>In the monograph <italic>Revisio Generum Plantarum</italic>, <xref ref-type="bibr" rid="B12">Kuntze (1891)</xref> transferred hundreds of <italic><tp:taxon-name><tp:taxon-name-part taxon-name-part-type="genus" reg="Glochidion">Glochidion</tp:taxon-name-part></tp:taxon-name></italic> and <italic><tp:taxon-name><tp:taxon-name-part taxon-name-part-type="genus" reg="Phyllanthus">Phyllanthus</tp:taxon-name-part></tp:taxon-name></italic> species into the genus <italic><tp:taxon-name><tp:taxon-name-part taxon-name-part-type="genus" reg="Diasperus">Diasperus</tp:taxon-name-part></tp:taxon-name></italic> L. ex Kuntze and he also described many new species, including <italic><tp:taxon-name><tp:taxon-name-part taxon-name-part-type="genus" reg="Diasperus">Diasperus</tp:taxon-name-part><tp:taxon-name-part taxon-name-part-type="species" reg="anamiticus">anamiticus</tp:taxon-name-part></tp:taxon-name></italic> Kuntze which was based on one of Kuntze’s collections (<italic>O. Kuntze 3798</italic>) from Vietnam. At the same time, however, a specific name (<italic><tp:taxon-name><tp:taxon-name-part taxon-name-part-type="genus" reg="Glochidion">Glochidion</tp:taxon-name-part><tp:taxon-name-part taxon-name-part-type="species" reg="anamiticum">anamiticum</tp:taxon-name-part></tp:taxon-name></italic>), under the generic name <italic><tp:taxon-name><tp:taxon-name-part taxon-name-part-type="genus" reg="Glochidion">Glochidion</tp:taxon-name-part></tp:taxon-name></italic>, was also suggested for <italic><tp:taxon-name><tp:taxon-name-part taxon-name-part-type="genus" reg="Diasperus">D.</tp:taxon-name-part><tp:taxon-name-part taxon-name-part-type="species" reg="anamiticus">anamiticus</tp:taxon-name-part></tp:taxon-name></italic>, but it was listed as a synonym of the new species. According to Art. 34.1 of the ICN (<xref ref-type="bibr" rid="B15">McNeill et al. 2012</xref>), the name <italic><tp:taxon-name><tp:taxon-name-part taxon-name-part-type="genus" reg="Glochidion">G.</tp:taxon-name-part><tp:taxon-name-part taxon-name-part-type="species" reg="anamiticum">anamiticum</tp:taxon-name-part></tp:taxon-name></italic> Kuntze is invalid because it was not accepted by the author and just cited as a synonym of <italic><tp:taxon-name><tp:taxon-name-part taxon-name-part-type="genus" reg="Diasperus">Diasperus</tp:taxon-name-part><tp:taxon-name-part taxon-name-part-type="species" reg="anamiticus">anamiticus</tp:taxon-name-part></tp:taxon-name></italic>. On the other hand, many of the new species described by <xref ref-type="bibr" rid="B12">Kuntze (1891)</xref> were overlooked for a long time, until they were re-evaluated by <xref ref-type="bibr" rid="B17">Merrill (1936)</xref> and then the species <italic><tp:taxon-name><tp:taxon-name-part taxon-name-part-type="genus" reg="Glochidion">Glochidion</tp:taxon-name-part><tp:taxon-name-part taxon-name-part-type="species" reg="anamiticum">anamiticum</tp:taxon-name-part></tp:taxon-name></italic> was accepted formally as a member of <italic><tp:taxon-name><tp:taxon-name-part taxon-name-part-type="genus" reg="Glochidion">Glochidion</tp:taxon-name-part></tp:taxon-name></italic> for the first time. So, the author’s attribution of the species should be <italic><tp:taxon-name><tp:taxon-name-part taxon-name-part-type="genus" reg="Glochidion">Glochidion</tp:taxon-name-part><tp:taxon-name-part taxon-name-part-type="species" reg="anamiticum">anamiticum</tp:taxon-name-part></tp:taxon-name></italic> (Kuntze) Kuntze ex Merrill.</p><p>In his commentary on <xref ref-type="bibr" rid="B14">Loureiro’s (1790)</xref> new species described from southern Vietnam, <xref ref-type="bibr" rid="B16">Merrill (1935)</xref> transferred the species <italic><tp:taxon-name><tp:taxon-name-part taxon-name-part-type="genus" reg="Nymphanthus">Nymphanthus</tp:taxon-name-part><tp:taxon-name-part taxon-name-part-type="species" reg="pilosus">pilosus</tp:taxon-name-part></tp:taxon-name></italic> Lour. into <italic><tp:taxon-name><tp:taxon-name-part taxon-name-part-type="genus" reg="Glochidion">Glochidion</tp:taxon-name-part></tp:taxon-name></italic> and reduced <italic><tp:taxon-name><tp:taxon-name-part taxon-name-part-type="genus" reg="Glochidion">Glochidion</tp:taxon-name-part><tp:taxon-name-part taxon-name-part-type="species" reg="annamense">annamense</tp:taxon-name-part></tp:taxon-name></italic> to a synonym of his new combination <italic><tp:taxon-name><tp:taxon-name-part taxon-name-part-type="genus" reg="Glochidion">Glochidion</tp:taxon-name-part><tp:taxon-name-part taxon-name-part-type="species" reg="pilosum">pilosum</tp:taxon-name-part></tp:taxon-name></italic> (Lour.) Merr., although the type of <italic><tp:taxon-name><tp:taxon-name-part taxon-name-part-type="genus" reg="Glochidion">G.</tp:taxon-name-part><tp:taxon-name-part taxon-name-part-type="species" reg="pilosum">pilosum</tp:taxon-name-part></tp:taxon-name></italic> was not examined in his study. <xref ref-type="bibr" rid="B16">Merrill’s (1935)</xref> taxonomic treatment of <italic><tp:taxon-name><tp:taxon-name-part taxon-name-part-type="genus" reg="Glochidion">Glochidion</tp:taxon-name-part><tp:taxon-name-part taxon-name-part-type="species" reg="annamense">annamense</tp:taxon-name-part></tp:taxon-name></italic> was followed by <xref ref-type="bibr" rid="B7">Ho (2003)</xref> in An Illustrated Flora of Vietnam. However, as noted by <xref ref-type="bibr" rid="B14">Loureiro (1790)</xref> in the protologue of <italic><tp:taxon-name><tp:taxon-name-part taxon-name-part-type="genus" reg="Nymphanthus">Nymphanthus</tp:taxon-name-part><tp:taxon-name-part taxon-name-part-type="species" reg="pilosus">pilosus</tp:taxon-name-part></tp:taxon-name></italic>, the species was characterised by pinnate leaves and bacciformis fruits, which are much different from those of the genus <italic><tp:taxon-name><tp:taxon-name-part taxon-name-part-type="genus" reg="Glochidion">Glochidion</tp:taxon-name-part></tp:taxon-name></italic> (characterised by alternate and distichous leaves, fruits capsule), but consistent with those of <italic><tp:taxon-name><tp:taxon-name-part taxon-name-part-type="genus" reg="Emblica">Emblica</tp:taxon-name-part></tp:taxon-name></italic> Gaertn. or <tp:taxon-name><tp:taxon-name-part taxon-name-part-type="genus" reg="Phyllanthus">Phyllanthus</tp:taxon-name-part><tp:taxon-name-part taxon-name-part-type="infraspecific-rank">sect.</tp:taxon-name-part><tp:taxon-name-part taxon-name-part-type="section" reg="Emblica">Emblica</tp:taxon-name-part></tp:taxon-name>, thus the species also had been transferred into these two genera and named as <italic><tp:taxon-name><tp:taxon-name-part taxon-name-part-type="genus" reg="Emblica">Emblica</tp:taxon-name-part><tp:taxon-name-part taxon-name-part-type="species" reg="pilosa">pilosa</tp:taxon-name-part></tp:taxon-name></italic> (Lour.) Spreng. or <italic><tp:taxon-name><tp:taxon-name-part taxon-name-part-type="genus" reg="Phyllanthus">Phyllanthus</tp:taxon-name-part><tp:taxon-name-part taxon-name-part-type="species" reg="pilosus">pilosus</tp:taxon-name-part></tp:taxon-name></italic> (Lour.) Müll. Arg., respectively. In the following year, however, <xref ref-type="bibr" rid="B17">Merrill (1936)</xref> treated the name <italic><tp:taxon-name><tp:taxon-name-part taxon-name-part-type="genus" reg="Glochidion">Glochidion</tp:taxon-name-part><tp:taxon-name-part taxon-name-part-type="species" reg="annamense">annamense</tp:taxon-name-part></tp:taxon-name></italic> as a synonym of <italic><tp:taxon-name><tp:taxon-name-part taxon-name-part-type="genus" reg="Glochidion">G.</tp:taxon-name-part><tp:taxon-name-part taxon-name-part-type="species" reg="anamiticum">anamiticum</tp:taxon-name-part></tp:taxon-name></italic>, based on the study of type specimens, but the name <italic><tp:taxon-name><tp:taxon-name-part taxon-name-part-type="genus" reg="Glochidion">G.</tp:taxon-name-part><tp:taxon-name-part taxon-name-part-type="species" reg="pilosum">pilosum</tp:taxon-name-part></tp:taxon-name></italic> was not considered.</p><p>Morphological comparisons between <italic><tp:taxon-name><tp:taxon-name-part taxon-name-part-type="genus" reg="Glochidion">Glochidion</tp:taxon-name-part><tp:taxon-name-part taxon-name-part-type="species" reg="anamiticum">anamiticum</tp:taxon-name-part></tp:taxon-name></italic> and <italic><tp:taxon-name><tp:taxon-name-part taxon-name-part-type="genus" reg="Glochidion">G.</tp:taxon-name-part><tp:taxon-name-part taxon-name-part-type="species" reg="eriocarpum">eriocarpum</tp:taxon-name-part></tp:taxon-name></italic> can be seen in Table <xref ref-type="table" rid="T1">1</xref> and Figures <xref ref-type="fig" rid="F1">1</xref>, <xref ref-type="fig" rid="F2">2</xref>. The most noticeable traits of <italic><tp:taxon-name><tp:taxon-name-part taxon-name-part-type="genus" reg="Glochidion">G.</tp:taxon-name-part><tp:taxon-name-part taxon-name-part-type="species" reg="anamiticum">anamiticum</tp:taxon-name-part></tp:taxon-name></italic> are its long style (up to 3 mm long) in the female flowers and long persistent style (up to 4 mm long) in the fruits.</p></tp:treatment-sec><tp:treatment-sec sec-type="material" id="SECID0EI6AE"><title>Additional specimens examined.</title><p><bold><italic><tp:taxon-name><tp:taxon-name-part taxon-name-part-type="genus" reg="Glochidion">Glochidion</tp:taxon-name-part><tp:taxon-name-part taxon-name-part-type="species" reg="anamiticum">anamiticum</tp:taxon-name-part></tp:taxon-name></italic></bold>: VIETNAM. Detailed locality unknown, 7 April 1978, <italic>Nhan 294</italic> (HN); Annam, Hué, Flower pale yellow; Near river, 11 March 1927, <italic>R.W. Squires 178</italic> (P-00379167); Arbre Broyé (Tuyen Duc), altitude 1500 m, 29 March 1953, <italic>M. Schmid s.n.</italic> (P-00509785); Dalat, ravin au S. du Langbian Palace, 17 May 1924, <italic>F. Evrard 910</italic> (P-00379154); Dalat, lac des Soupirs, altitude 1500 m, 12 January 1964, <italic>M. Schmid s.n.</italic> (P-00509783); Dalat, ravin derrière la gendarmerie, 2 October 1924, <italic>F. Evrard 1293</italic> (P-00379155); Dalat, ravin au Sud du Langbian Palace, 14 November 1924, F. Evrard 1788 (P-00379156); Région de Dalat, September 1952, <italic>M. Schmid 1288</italic> (P-00509784); Cochinchine, prov. de Bienhoa, 11 October 1931, <italic>E. Poilane 19574</italic> (P-00379164); Env. de Huê, prov. Thua Thiên-Huê, 23 December 1943, <italic>J.E. Vidal 917a</italic> (P-00476551). Hue, Bach Ma National Park, 3 August 2018, <italic>Y.H. Wu 17126</italic> (IBSC). <bold><italic><tp:taxon-name><tp:taxon-name-part taxon-name-part-type="genus" reg="Glochidion">Glochidion</tp:taxon-name-part><tp:taxon-name-part taxon-name-part-type="species" reg="eriocarpum">eriocarpum</tp:taxon-name-part></tp:taxon-name></italic></bold>: CHINA. Guangdong Province, Jiangmen, 21 October 2013, <italic>L.X. Zhou 11542</italic> (KUN); Guangdong Province, Yangchun, Ehuangzhang Nature Reserve, 14 November 2008, <italic>G. Yao 018</italic> (IBSC); Guangdong Province, Zhaoqing, Dinghushan Nature Reserve, 17 December 2008, <italic>G. Yao 058</italic> (IBSC); Guangxi Province, Rongshui, 24 October 2008, <italic>G. Yao 08-008</italic> (IBSC); Hainan Province, Xinglong, 6 March 2009, <italic>G. Yao 101</italic> (IBSC); Hongkong, J.G. Champion 470 (K); Yunan Province, Puer, 1 April 2003, <italic>Y. Chen s.n.</italic> (KUN); Yunan Province, Xishuangbanna, 29 July 1977, <italic>G.D. Tao 15679</italic> (KUN); VIETNAM. Annam, Environs du poste forestier de Bang Trê Lat sur sông Con, prov. de Vinh, 24 July 1929, <italic>E. Poilane 16419</italic> (P-00379163); Hanh Hoa Province, Thach Thanh District, Cuc Phuong NP, Thanh Yenh Commune, Sanh Village, altitude 150 m, 27 February 2001, <italic>N.M. Cuong 1320</italic> (P-00520940); Tonkin, Binh Lei, 43 km à l’ouest de Chapa, altitude 1000–1200 m, 12 August 1926, <italic>E. Poilane 12899</italic> (P-00379162); Tonkin, Taai Wong Mo Shan and vicinity, Ton fa market, Ha-coi, September 1939, <italic>W.T. Tsang 29570</italic> (P-00379168).</p></tp:treatment-sec><tp:treatment-sec><!--Section generated to contain objects referenced in tp:taxon-treatment.--><fig id="F1" position="float" orientation="portrait"><label>Figure 1.</label><caption><p>Type (<bold>A–C</bold>) and field images (<bold>D–E</bold>) of <italic><tp:taxon-name><tp:taxon-name-part taxon-name-part-type="genus" reg="Glochidion">Glochidion</tp:taxon-name-part></tp:taxon-name></italic> species. <bold>A</bold> Lectotype of <italic><tp:taxon-name><tp:taxon-name-part taxon-name-part-type="genus" reg="Glochidion">G.</tp:taxon-name-part><tp:taxon-name-part taxon-name-part-type="species" reg="anamiticum">anamiticum</tp:taxon-name-part></tp:taxon-name></italic> (Kuntze) Kuntze ex Merrill (<italic>O. Kuntze 3798</italic>, NY-00263420) <bold>B</bold> Syntype of <italic><tp:taxon-name><tp:taxon-name-part taxon-name-part-type="genus" reg="Glochidion">G.</tp:taxon-name-part><tp:taxon-name-part taxon-name-part-type="species" reg="annamense">annamense</tp:taxon-name-part></tp:taxon-name></italic> Beille (<italic>M. Krempf 1567</italic>, P-00379152) <bold>C</bold> Type of <italic><tp:taxon-name><tp:taxon-name-part taxon-name-part-type="genus" reg="Glochidion">G.</tp:taxon-name-part><tp:taxon-name-part taxon-name-part-type="species" reg="eriocarpum">eriocarpum</tp:taxon-name-part></tp:taxon-name></italic> Champ. ex Benth. (<italic>J.G. Champion 470</italic>, K-001081087) <bold>D</bold><italic><tp:taxon-name><tp:taxon-name-part taxon-name-part-type="genus" reg="Glochidion">G.</tp:taxon-name-part><tp:taxon-name-part taxon-name-part-type="species" reg="anamiticum">anamiticum</tp:taxon-name-part></tp:taxon-name></italic>; E, <italic><tp:taxon-name><tp:taxon-name-part taxon-name-part-type="genus" reg="Glochidion">G.</tp:taxon-name-part><tp:taxon-name-part taxon-name-part-type="species" reg="eriocarpum">eriocarpum</tp:taxon-name-part></tp:taxon-name></italic>.</p></caption><graphic xmlns:xlink="http://www.w3.org/1999/xlink" xlink:href="phytokeys-114-001-g001.jpg" position="float" orientation="portrait" xlink:type="simple" id="oo_250242.jpg"/></fig><table-wrap id="T1" position="float" orientation="portrait"><label>Table 1.</label><caption><p>Morphological comparisons between <italic><tp:taxon-name><tp:taxon-name-part taxon-name-part-type="genus" reg="Glochidion">Glochidion</tp:taxon-name-part><tp:taxon-name-part taxon-name-part-type="species" reg="anamiticum">anamiticum</tp:taxon-name-part></tp:taxon-name></italic> (Kuntze) Kuntze ex Merrill and <italic><tp:taxon-name><tp:taxon-name-part taxon-name-part-type="genus" reg="Glochidion">G.</tp:taxon-name-part><tp:taxon-name-part taxon-name-part-type="species" reg="eriocarpum">eriocarpum</tp:taxon-name-part></tp:taxon-name></italic> Champ. ex Benth.</p></caption><table id="TID0E2IAC" rules="all"><tbody><tr><th rowspan="1" colspan="1">Traits/Species</th><th rowspan="1" colspan="1">
                <italic><tp:taxon-name>
                    <tp:taxon-name-part taxon-name-part-type="genus" reg="Glochidion">Glochidion</tp:taxon-name-part>
                    <tp:taxon-name-part taxon-name-part-type="species" reg="anamiticum">anamiticum</tp:taxon-name-part>
                  </tp:taxon-name></italic>
              </th><th rowspan="1" colspan="1">
                <italic><tp:taxon-name>
                    <tp:taxon-name-part taxon-name-part-type="genus" reg="Glochidion">G.</tp:taxon-name-part>
                    <tp:taxon-name-part taxon-name-part-type="species" reg="eriocarpum">eriocarpum</tp:taxon-name-part>
                  </tp:taxon-name></italic>
              </th></tr><tr><td rowspan="1" colspan="1">Stipule</td><td rowspan="1" colspan="1">Triangular to narrowly triangular; ca. 1‒1.5 mm long;</td><td rowspan="1" colspan="1">Narrowly triangular to linear; 1‒4 mm long;</td></tr><tr><td rowspan="1" colspan="1">Sepals of female flower</td><td rowspan="1" colspan="1">Ovate-triangular to narrowly triangular; pubescent outside;</td><td rowspan="1" colspan="1">Oblong; villous outside;</td></tr><tr><td rowspan="1" colspan="1">Style</td><td rowspan="1" colspan="1">Cylindrical column, long exceeding the sepals, 2‒3 mm long;</td><td rowspan="1" colspan="1">Cylindrical column, slightly exceeding the sepals, 1‒1.5 mm long;</td></tr><tr><td rowspan="1" colspan="1">Stigma</td><td rowspan="1" colspan="1">Deeply 3(4)-lobed;</td><td rowspan="1" colspan="1">Deeply 4‒5-lobed;</td></tr><tr><td rowspan="1" colspan="1">Ovary</td><td rowspan="1" colspan="1">Pubescent; 3(4)-locular;</td><td rowspan="1" colspan="1">Villous; 4‒5-locular;</td></tr><tr><td rowspan="1" colspan="1">Capsule</td><td rowspan="1" colspan="1">Pubescent; 7‒9 mm in diameter; deeply 6(8)-grooved;</td><td rowspan="1" colspan="1">Villous; 8‒10 mm in diameter; deeply 8‒10-grooved;</td></tr><tr><td rowspan="1" colspan="1">Persistent style</td><td rowspan="1" colspan="1">Cylindrical column; up to 4 mm long;</td><td rowspan="1" colspan="1">Shortly column-shaped to subconical; less than 1 mm long.</td></tr></tbody></table></table-wrap></tp:treatment-sec><ref-list><ref id="B17"><mixed-citation xmlns:xlink="http://www.w3.org/1999/xlink" xlink:type="simple"><person-group><name name-style="western"><surname>Merrill</surname><given-names>ED</given-names></name></person-group> (<year>1936</year>) <article-title>Otto Kuntze’s new genera and new species of Indo-China plants.</article-title><source>Brittonia</source><volume>2</volume>(<issue>3</issue>): <fpage>189</fpage>–<lpage>200</lpage>. <ext-link xlink:type="simple" ext-link-type="doi" xlink:href="10.2307/2804861">https://doi.org/10.2307/2804861</ext-link></mixed-citation></ref><ref id="B3"><mixed-citation xmlns:xlink="http://www.w3.org/1999/xlink" xlink:type="simple"><person-group><name name-style="western"><surname>Beille</surname><given-names>L</given-names></name></person-group> (<year>1927</year>) <italic><tp:taxon-name><tp:taxon-name-part taxon-name-part-type="genus">Glochidion</tp:taxon-name-part></tp:taxon-name></italic>. In: Lecomte H (Ed.) Flore générale de l’Indo-Chine 5. Masson, Paris, 608–628.</mixed-citation></ref><ref id="B18"><mixed-citation xmlns:xlink="http://www.w3.org/1999/xlink" xlink:type="simple"><person-group><name name-style="western"><surname>Nguyen</surname><given-names>NT</given-names></name></person-group> (<year>2007</year>) <source>Taxonomy of <tp:taxon-name><tp:taxon-name-part taxon-name-part-type="family">Euphorbiaceae</tp:taxon-name-part></tp:taxon-name> in Vietnam.</source><publisher-name>Vietnam National University Publishers</publisher-name>, <publisher-loc>Hanoi</publisher-loc>, <size units="page">407 pp</size>.</mixed-citation></ref><ref id="B12"><mixed-citation xmlns:xlink="http://www.w3.org/1999/xlink" xlink:type="simple"><person-group><name name-style="western"><surname>Kuntze</surname><given-names>O</given-names></name></person-group> (<year>1891</year>) Revisio Generum Plantarum 2. A. Felix, Leipzig, 377–1011.</mixed-citation></ref><ref id="B15"><mixed-citation xmlns:xlink="http://www.w3.org/1999/xlink" xlink:type="simple"><person-group><name name-style="western"><surname>McNeill</surname><given-names>J</given-names></name><name name-style="western"><surname>Barrie</surname><given-names>FR</given-names></name><name name-style="western"><surname>Buck</surname><given-names>WR</given-names></name><name name-style="western"><surname>Demoulin</surname><given-names>V</given-names></name><name name-style="western"><surname>Greuter</surname><given-names>W</given-names></name><name name-style="western"><surname>Hawksworth</surname><given-names>DL</given-names></name><name name-style="western"><surname>Herendeen</surname><given-names>PS</given-names></name><name name-style="western"><surname>Knapp</surname><given-names>S</given-names></name><name name-style="western"><surname>Marhold</surname><given-names>K</given-names></name><name name-style="western"><surname>Prado</surname><given-names>J</given-names></name><name name-style="western"><surname>Prud’Homme Van Reine</surname><given-names>WF</given-names></name><name name-style="western"><surname>Smith</surname><given-names>GF</given-names></name><name name-style="western"><surname>Wiersema</surname><given-names>JH</given-names></name><name name-style="western"><surname>Turland</surname><given-names>NJ</given-names></name></person-group> (<year>2012</year>) <source>International Code of Nomenclature for algae, fungi, and plants (Melbourne Code) adopted by the Eighteenth International Botanical Congress Melbourne, Australia, July 2011 [Regnum Vegetabile 154].</source><publisher-name>Gantner</publisher-name>, <publisher-loc>Ruggell</publisher-loc>, <size units="page">240 pp</size>.</mixed-citation></ref><ref id="B14"><mixed-citation xmlns:xlink="http://www.w3.org/1999/xlink" xlink:type="simple"><person-group><name name-style="western"><surname>Loureiro</surname><given-names>J</given-names></name></person-group> (<year>1790</year>) <source>Flora cochinchinensis 2.</source><publisher-name>Academicis</publisher-name>, <publisher-loc>Ulyssipone, Lisboa</publisher-loc>, <size units="page">744 pp</size>.</mixed-citation></ref><ref id="B16"><mixed-citation xmlns:xlink="http://www.w3.org/1999/xlink" xlink:type="simple"><person-group><name name-style="western"><surname>Merrill</surname><given-names>ED</given-names></name></person-group> (<year>1935</year>) <article-title>A commentary on Loureiro’s “Flora Cochinchinensis”.</article-title><source>Transactions of the American Philosophical Society, new series</source><volume>24</volume>: <fpage>1</fpage>–<lpage>445</lpage>. <ext-link xlink:type="simple" ext-link-type="doi" xlink:href="10.2307/1005470">https://doi.org/10.2307/1005470</ext-link></mixed-citation></ref><ref id="B7"><mixed-citation xmlns:xlink="http://www.w3.org/1999/xlink" xlink:type="simple"><person-group><name name-style="western"><surname>Ho</surname><given-names>PH</given-names></name></person-group> (<year>2003</year>) <source>An Illustrated Flora of Vietnam 2.</source><publisher-name>Nha Xuat Ban Tre</publisher-name>, <publisher-loc>Tp. Ho Chi Minh</publisher-loc>, <size units="page">951 pp</size>.</mixed-citation></ref></ref-list></tp:taxon-treatment>
